# Supplementary material for: Advances in Defining Ecosystem Functions of the Terrestrial Subsurface Biosphere
Source: Front Microbiol. 2022 Jun 2;13:891528. doi: 10.3389/fmicb.2022.891528 (PMC9201636; doi:10.3389/fmicb.2022.891528)
Supplement: Supplementary file 1 [file Table_1.XLSX]

## Sheet: Sheet1
			SURF/DeMMO (Manifold B)					Beatrix (BE325)					TauTona (TT107)					Äspö (KJ0052F01/ 2006-03-23/ 43.70-43.90m)					Pyhäsalmi (R-2247)
e- transferred	rxn		Gr J/mol	Gr kJ/mol e-	limiting reactant	Er (log J/kgH2O)		Gr J/mol	Gr kJ/mol e-	limiting reagent	Er (log J/kgH2O)		Gr J/mol	Gr kJ/mol e-	limiting reagent	Er (log J/kgH2O)		Gr J/mol	Gr kJ/mol e-	limiting reagent	Er (log J/kgH2O)		Gr J/mol	Gr kJ/mol e-	limiting reagent	Er (log J/kgH2O)
4	1	O2 + 2H2  2H2O	-394923	-98.7307	H2	-3.97212		-416729	-104.182	H2	0.551819		-439372	-109.843	H2	0.574798		-412778	-103.195	H2	-1.92285		-445524	-111.381	O2	0.536418
4	2	4Fe+2 + O2 + 6H2O  4FeOOH + 8H+	-57660.9	-14.4152	O2	-0.382541		-59639	-14.9098	Fe+2	-2.82653		-48336.7	-12.0842	Fe+2	-2.80384		-7450.11	-1.86253	O2	-2.12784		-54712.9	-13.6782	Fe+2	-2.08582
10	3	2NO3- + 2H+ + 5H2  N2 + 6H2O	-890325	-89.0325	H2	-4.01703		-911767	-91.1767	H+	-3.54181		-950176	-95.0176	H+	-2.92529		-939990	-93.999	H+	-1.69748		-979184	-97.9184	H+	-3.11151
40	4	8NO3- + 3H+ + 5HS-  5SO4-2 + 4N2 + 4H2O	-3.38505e+06	-84.6264	H+	-1.90775		-3.385e+06	-84.6249	H+	-3.14822		-3.2417e+06	-81.0424	H+	-2.56841		-3.31763e+06	-82.9409	H+	-1.32586		-3.35889e+06	-83.9722	H+	-2.75227
8	5	NO3- + H+ + CH4  HCO3- + NH4+	-468489	-58.5611	H+	-2.28949		-467279	-58.4099	H+	-3.53108		-469620	-58.7025	H+	-2.93031		-474284	-59.2855	H+	-1.69353		-475360	-59.42	H+	-3.12432
8	6	SO4-2 + H+ + 4H2  HS- + 4H2O	-35249	-4.40612	H2	-5.32252		-52414.3	-6.55179	H+	-4.48121		-111802	-13.9752	H+	-3.55361		-76251.6	-9.53145	H+	-2.48732		-111569	-13.9462	H+	-3.7538
8	7	SO4-2 + CH4  HCO3- + HS- + H2O	-43969	-5.49612	CH4	-1.89446		-38916.7	-4.86459	SO4-2	1.3305		-64256.5	-8.03206	SO4-2	0.82495		-42696.1	-5.33701	CH4	-0.201114		-39711.8	-4.96397	CH4	1.35476
24	8	4SO4-2 + 5H+ + 3CH4  3HCO3- + 4S0 + 7H2O	-47925.9	-1.99691	H+	-3.97859		-14829.3	-0.617888	H+	-5.72851		-10219	-0.425793	H+	-5.29162		-63732.4	-2.65552	H+	-3.26418		-35969.3	-1.49872	H+	-4.94438
8	9	acetate + SO4-2  2HCO3- + HS-	-80423.7	-10.053	acetate	-2.09462		-58311.7	-7.28897	acetate	-0.370921		-72901.1	-9.11263	acetate	-1.60707		-66408.6	-8.30107	acetate	-2.17778		-56256.6	-7.03207	acetate	-2.24983
2	10	S0 + H2  H+ + HS-	-29807.5	-14.9037	H2	-4.79328		-38583.8	-19.2919	H2	-1.9512		-73588	-36.794	H2	0.0998031		-35151.9	-17.5759	H2	-2.69159		-48683.8	-24.3419	H2	0.164018
8	11	HCO3- + H+ + 4H2  CH4 + 3H2O	8719.98	1.09	H2	-5.92915		-13497.6	-1.68719	H+	-5.0704		-47545.2	-5.94315	H+	-3.92495		-33555.5	-4.19444	H+	-2.84381		-71857.5	-8.98218	H+	-3.94487
4	12	4H2 + H+ + 2HCO3-  acetate + 4H2O	45174.7	11.2937	H2	-5.21477		5897.44	1.47436	H+	-5.43		-38900.6	-9.72515	H+	-4.0121		-9843.02	-2.46076	H+	-3.37644		-55312.7	-13.8282	H+	-4.05852
8	13	8FeOOH + acetate + 15H+  8Fe+2 + 2HCO3- + 12H2O	-719698	-89.9623	H+	-4.58655		-720077	-90.0096	H+	-4.51937		-743169	-92.8962	H+	-3.90706		-800814	-100.102	H+	-2.64213		-726309	-90.7886	H+	-4.11631
2	14	Fe2O3 + H2 + 4H+  2Fe+2 + 3H2O	13669.1	6.83455	H2	-5.13187		9135.22	4.56761	H+	-5.842		-2737.47	-1.36873	H+	-5.76677		-20364.1	-10.1821	H+	-3.66277		-11125.4	-5.5627	H+	-5.35709
2	15	Fe3O4 + H2 + 6H+  3Fe+2 + 4H2O	18811.3	9.40564	H2	-4.99319		18809.6	9.4048	H+	-5.70443		5740.64	2.87032	H+	-5.62125		-26581.1	-13.2905	H+	-3.72315		-5317.08	-2.65854	H+	-5.85382
